# Supplementary material for: Activation of Immune System May Cause Pathophysiological Changes in the Myocardium of SARS-CoV-2 Infected Monkey Model
Source: Cells. 2022 Feb 10;11(4):611. doi: 10.3390/cells11040611 (PMC8869860; doi:10.3390/cells11040611)
Supplement: Supplementary file 1 [file cells-11-00611-s001.zip]

Archive with 1 entries (1 files):
- cells-1537444-supplementary.pdf
